# Supplementary material for: Correction: Adenovirus and Herpesvirus Diversity in Free-Ranging Great Apes in the Sangha Region of the Republic of Congo
Source: PLoS One. 2019 Aug 26;14(8):e0221845. doi: 10.1371/journal.pone.0221845 (PMC6709951; doi:10.1371/journal.pone.0221845)
Supplement: S1 File — (XLSX) [file pone.0221845.s001.xlsx]

## Sheet: Figure 4A data
WDG-061	5
WDG-138-039	5
WDG-165-166	5
WDG-007	4
WDG-029	4
WDG-032	4
WDG-039	4
WDG-070	4
WDG-002	3
WDG-009	3
WDG-025	3
WDG-062	3
WDG-063	3
WDG-067	3
WDG-071	3
WDG-073	3
WDG-005	2
WDG-008	2
WDG-010	2
WDG-011	2
WDG-012	2
WDG-016	2
WDG-017	2
WDG-020	2
WDG-022	2
WDG-045	2
WDG-048	2
WDG-050	2
WDG-053	2
WDG-054	2
WDG-055	2
WDG-057	2
WDG-059	2
WDG-066	2
WDG-069	2
WDG-072	2
WDG-077	2
WDG-080	2
WDG-092	2
WDG-096	2
WDG-103	2
WDG-105	2
WDG-111	2
WDG-115	2
WDG-118	2
WDG-119	2
WDG-135	2
WDG-145	2
WDG-157	2
WDG-161	2
WDG-001	1
WDG-003	1
WDG-013	1
WDG-015	1
WDG-019	1
WDG-021	1
WDG-023	1
WDG-024	1
WDG-030	1
WDG-036	1
WDG-038	1
WDG-040	1
WDG-041	1
WDG-042	1
WDG-044	1
WDG-047	1
WDG-049	1
WDG-051	1
WDG-058	1
WDG-060	1
WDG-064	1
WDG-065	1
WDG-074	1
WDG-078	1
WDG-088	1
WDG-091	1
WDG-097	1
WDG-099	1
WDG-102	1
WDG-108	1
WDG-109	1
WDG-112	1
WDG-113	1
WDG-123	1
WDG-125	1
WDG-129	1
WDG-131	1
WDG-134	1
WDG-136	1
WDG-140	1
WDG-149	1
WDG-164	1

## Sheet: Figure 4B data
	GgLCV1	GgLCV2	PtLCV1	GgorRHV1	Pt RHV	GgCMV1.1 Group 1	GgCMV1.1 Group 2	Gg CMV 2.1	GgCMV2.2 Group 1	GgCMV2.2 Group 2	PtCMV1.1	PtCMV2.1	SiAdNovel B	SiAdGroup27.1/28.2/29/46/47 B	SiAdGroup27.2/28.1/32/41.1/41.2 B	SiAdGroup35.1/35.2 B	SiAd31.2 C	SiAdGroup43/45 C	SiAdGroup39/25/26 E	Chimpanzee	Gorilla
WDG-002	1							1					1								1
WDG-005	1												1								1
WDG-007	1												1	1					1		1
WDG-009	1							1							1						1
WDG-010	1					1															1
WDG-017	1												1							1
WDG-020	1					1															1
WDG-024	1																				1
WDG-029	1												1	1	1						1
WDG-032	1									1			1	1							1
WDG-045	1												1								1
WDG-047	1																				1
WDG-050	1			1																	1
WDG-053	1																1			1
WDG-054	1																	1			1
WDG-059	1							1													1
WDG-061	1					1		1					1	1							1
WDG-062	1																1		1	1
WDG-069	1																	1			1
WDG-071	1						1						1								1
WDG-073	1									1			1								1
WDG-074	1																				1
WDG-077	1					1															1
WDG-078	1																				1
WDG-080	1												1								1
WDG-088	1																				1
WDG-091	1																				1
WDG-119	1						1														1
WDG-135	1																	1			1
WDG-138-139	1	1							1					1				1			1
WDG-161	1								1												1
WDG-165-166	1									1			1			1			1		1
WDG-001													1								1
WDG-003													1								1
WDG-008													1	1							1
WDG-011													1	1							1
WDG-012													1						1		1
WDG-013														1							1
WDG-015														1							1
WDG-016			1														1			1
WDG-019													1								1
WDG-021																		1			1
WDG-022			1																1	1
WDG-023							1														1
WDG-025			1														1		1	1
WDG-030																			1		1
WDG-036														1							1
WDG-038															1						1
WDG-039								1		1			1		1						1
WDG-040														1							1
WDG-041																		1			1
WDG-042														1							1
WDG-044													1								1
WDG-048													1		1						1
WDG-049														1							1
WDG-051																			1		1
WDG-055														1					1		1
WDG-057																	1		1	1
WDG-058														1							1
WDG-060													1								1
WDG-063			1														1		1	1
WDG-064													1								1
WDG-065													1								1
WDG-066																1			1	1
WDG-067			1								1			1						1
WDG-070			1		1							1					1			1
WDG-072													1					1			1
WDG-092		1				1															1
WDG-096													1	1							1
WDG-097																			1		1
WDG-099																		1			1
WDG-102													1								1
WDG-103													1	1							1
WDG-105														1					1		1
WDG-108													1								1
WDG-109																	1			1
WDG-111																	1		1	1
WDG-112																			1	1
WDG-113																		1			1
WDG-115													1	1							1
WDG-118													1	1							1
WDG-123														1							1
WDG-125														1							1
WDG-129																	1			1
WDG-131													1							1
WDG-134														1							1
WDG-136																	1				1
WDG-140														1							1
WDG-145														1				1			1
WDG-149															1						1
WDG-157																1			1		1
WDG-164														1							1

## Sheet: S1 Figure data
CII Sample ID	No. viruses	Time at RT storage (days)
WDG-001	1	767
WDG-002	3	767
WDG-003	1	765
WDG-004	0	737
WDG-005	2	737
WDG-006	0	737
WDG-007	4	736
WDG-008	2	736
WDG-009	3	736
WDG-010	2	736
WDG-011	2	731
WDG-012	2	731
WDG-013	1	731
WDG-014	0	731
WDG-015	1	731
WDG-016	2	702
WDG-017	2	731
WDG-018	0	701
WDG-019	1	701
WDG-020	2	701
WDG-021	1	700
WDG-022	2	546
WDG-023	1	553
WDG-024	1	548
WDG-025	3	546
WDG-026	0	517
WDG-027	0	516
WDG-028	0	467
WDG-029	4	467
WDG-030	1	465
WDG-031	0	464
WDG-032	4	458
WDG-033	0	458
WDG-034	0	458
WDG-035	0	457
WDG-036	1	457
WDG-037	0	457
WDG-038	1	409
WDG-039	4	409
WDG-040	1	406
WDG-041	1	273
WDG-042	1	272
WDG-043	0	737
WDG-044	1	701
WDG-045	2	701
WDG-046	0	701
WDG-047	1	699
WDG-048	2	698
WDG-049	1	698
WDG-050	2	690
WDG-051	1	690
WDG-052	0	690
WDG-053	2	689
WDG-054	2	685
WDG-055	2	682
WDG-056	0	613
WDG-057	2	613
WDG-058	1	613
WDG-059	2	612
WDG-060	1	612
WDG-061	5	610
WDG-062	3	226
WDG-063	3	224
WDG-064	1	224
WDG-065	1	131
WDG-066	2	131
WDG-067	3	131
WDG-068	0	131
WDG-069	2	130
WDG-070	4	130
WDG-071	3	130
WDG-072	2	130
WDG-073	3	130
WDG-075	0	1671
WDG-076	0	1669
WDG-077	2	1620
WDG-078	1	1620
WDG-079	0	1615
WDG-080	2	1613
WDG-081	0	1609
WDG-082	0	226
WDG-083	0	1048
WDG-084	0	1048
WDG-085	0	1047
WDG-086	0	1047
WDG-087	0	1047
WDG-088	1	1047
WDG-090	0	1043
WDG-091	1	1043
WDG-092	2	1043
WDG-093	0	1043
WDG-094	0	1043
WDG-095	0	1043
WDG-096	2	1039
WDG-097	1	1039
WDG-098	0	1038
WDG-099	1	1038
WDG-100	0	1038
WDG-101	0	1034
WDG-102	1	1032
WDG-103	2	1032
WDG-104	0	1031
WDG-105	2	1031
WDG-106	0	1031
WDG-107	0	1028
WDG-108	1	1028
WDG-109	1	988
WDG-110	0	988
WDG-111	2	986
WDG-112	1	986
WDG-113	1	986
WDG-114	0	985
WDG-115	2	984
WDG-116	0	984
WDG-117	0	984
WDG-118	2	984
WDG-119	2	984
WDG-120	0	984
WDG-121	0	984
WDG-122	0	984
WDG-123	1	984
WDG-124	0	984
WDG-125	1	984
WDG-126	0	983
WDG-127	0	983
WDG-128	0	980
WDG-129	1	980
WDG-130	0	979
WDG-131	1	976
WDG-132	0	976
WDG-133	0	976
WDG-134	1	975
WDG-135	2	974
WDG-136	1	906
WDG-137	0	906
WDG-138	5	901
WDG-139	0	901
WDG-140	1	866
WDG-142	0	866
WDG-143	0	866
WDG-144	0	866
WDG-145	2	829
WDG-146	0	829
WDG-147	0	826
WDG-148	0	826
WDG-149	1	826
WDG-150	0	825
WDG-151	0	825
WDG-152	0	825
WDG-153	0	825
WDG-154	0	825
WDG-155	0	825
WDG-156	0	825
WDG-157	2	825
WDG-158	0	824
WDG-159	0	794
WDG-160	0	790
WDG-161	2	790
WDG-162	0	790
WDG-163	0	790
WDG-164	1	768
WDG-165	5	768
WDG-166	0	768
